# Supplementary material for: Recovery of Ellagic Acid from Pomegranate Peels with the Aid of Ultrasound-Assisted Alkaline Hydrolysis
Source: Molecules. 2024 May 21;29(11):2424. doi: 10.3390/molecules29112424 (PMC11173712; doi:10.3390/molecules29112424)
Supplement: Supplementary file 1 [file molecules-29-02424-s001.zip]

Archive with 1 entries (1 files):
- molecules-2964366-supplementary.pdf
